# Supplementary material for: Prevention of Overhead Shoulder Injuries in Throwing Athletes: A Systematic Review
Source: Diagnostics (Basel). 2024 Oct 30;14(21):2415. doi: 10.3390/diagnostics14212415 (PMC11545345; doi:10.3390/diagnostics14212415)
Supplement: Supplementary file 1 [file diagnostics-14-02415-s001.zip]

Archive with 1 entries (1 files):
- diagnostics-3197937-supplementary.pdf
